# Supplementary material for: Microecological mechanisms of mountainous forest cultivated ginseng growth vigor and saponin accumulation, and the characterization of bionic microbial fertilizer
Source: Front Microbiol. 2025 May 13;16:1548481. doi: 10.3389/fmicb.2025.1548481 (PMC12106421; doi:10.3389/fmicb.2025.1548481)
Supplement: Supplementary file 1 [file Table_1.xlsx]

## Sheet: Sheet1
1 .Sample information
Table S 1
Sample No.	Kind	Forest type	Growth years
S1	MFCG	QMF	15
S2	MFCG	QMF	15
S3	MFCG	QMF	15
S4	MFCG	QMF	15
S5	MFCG	LGK	15
S6	MFCG	LGK	15
S7	MFCG	LGK	15
S8	MFCG	LGK	15
S9	MFCG	PSV	15
S10	MFCG	PSV	15
S11	MFCG	PSV	15
S12	MFCG	PSV	15
S13	MFCG	QMF	15
S14	MFCG	QMF	15
S15	MFCG	QMF	15
S16	MFCG	QMF	15
S17	MFCG	QMF	15
S18	MFCG	QMF	15
S19	MFCG	QMF	15
S20	MFCG	QMF	15
S21	MFCG	QMF	15
S22	MFCG	QMF	15
S23	MFCG	QMF	15
S24	MFCG	QMF	15
S25	MFCG	QMF	15
S26	MFCG	QMF	15
S27	MFCG	QMF	15
S28	MFCG	QMF	15
S29	MFCG	LGK	15
S30	MFCG	LGK	15
S31	MFCG	LGK	15
S32	MFCG	LGK	15
S33	MFCG	LGK	15
S34	MFCG	LGK	15
S35	MFCG	LGK	15
S36	MFCG	LGK	15
S37	MFCG	LGK	15
S38	MFCG	LGK	15
S39	MFCG	LGK	15
S40	MFCG	LGK	15
S41	MFCG	LGK	15
S42	MFCG	LGK	15
S43	MFCG	LGK	15
S44	MFCG	LGK	15
S45	MFCG	PSV	15
S46	MFCG	PSV	15
S47	MFCG	PSV	15
S48	MFCG	PSV	15
S49	MFCG	PSV	15
S50	MFCG	PSV	15
S51	MFCG	PSV	15
S52	MFCG	PSV	15
S53	MFCG	PSV	15
S54	MFCG	PSV	15
S55	MFCG	PSV	15
S56	MFCG	PSV	15
S57	MFCG	PSV	15
S58	MFCG	PSV	15
S59	MFCG	PSV	15
S60	MFCG	PSV	15
2.Agronomic traits of MFCG under different forest types
Table S 2
forest types	Fresh root weight(g)	Root thickness(mm)	Stem thickness(mm)	Leaf width(mm)	Plant height(mm)	Leaf length(mm)	Main root length(mm)
QMF	5.63±0.70b	11.28±0.36ab	2.94±0.28a	33.62±0.87b	279.62±6.4b	67.37±0.79b	79.82±0.95b
LGK	11.13±0.29a	12.88±0.78b	2.98±0.07a	31.64±0.67b	297.84±4.73ab	71.86±1.29ab	82.28±2.39b
PSV	10.17±0.51a	13.64±0.31a	2.7625±0.15a	37.99±0.50a	295.35±3.08a	75.12±1.66a	90.79±2.87a
3.The main ginsenoside content in MFCG.
Table S 3
forest types	Rg1(%)	Re(%)	Rf(%)	Rb1(%)	Rg2(%)	Rc(%)	Rb2(%)	Rb3(%)	Rd(%)	Total(%)
QMF	0.182±0.01a	0.213±0.02b	0.067±0.01a	0.187±0.03b	0.018±b	0.110±0.01b	0.126±0.01b	0.024±b	0.070±0.01b	0.996±0.04b
LGK	0.164±0.03a	0.210±0.01b	0.058±0.01a	0.177±0.04b	0.015±b	0.101±0.01b	0.108±0.01b	0.020±b	0.054±0.01a	0.907±0.03b
PSV	0.191±0.01a	0.284±0.02a	0.072±a	0.277±0.04a	0.045±0.02a	0.147±0.01a	0.173±0.01a	0.035±a	0.076±0.02a	1.301±0.06a
4.The top 10 fungal genera in terms of abundance under different forest types.
Table S4
Taxon	CK1	CK2	CK3	CK4	PSV1	PSV2	PSV3	PSV4	QMF1	QMF2	QMF3	QMF4	LGK1	LGK2	LGK3	LGK4
Apiotrichum	0.0029992	0.00421745	0.00243382	0.00223881	0.036675	0.0340068	0.0347116	0.0371748	0.0292034	0.0270501	0.0254738	0.0272523	0.0344249	0.0187801	0.0298127	0.0337607
Chaetomium	0	0.00158857	0.000825505	0.00122388	0.00940504	0.0101476	0.00875688	0.00871748	0.0094014	0.00875274	0.00806055	0.0110145	0.00894093	0.00759147	0.00804471	0.00809842
Coniochaeta	0	0	0	0.00262687	0.0425762	0.0420885	0.0442132	0.0363989	0.0347216	0.0327394	0.0341086	0.0383349	0.0393946	0.0301231	0.0381504	0.0367639
Fusarium	0.0137287	0.0250798	0.0236692	0.014806	0.050967	0.0544835	0.0510743	0.05	0.0467118	0.0439512	0.0432357	0.0470329	0.0577984	0.0470715	0.0531356	0.0516559
Humicola	0.00295696	0.00238989	0.00206376	0	0.0358913	0.0386833	0.0337185	0.0312186	0.0296121	0.0285714	0.0257609	0.03025	0.0351283	0.0225317	0.0305113	0.0348377
Penicillium	0.00290063	0.00129335	0.00126672	0.00358209	0.0234665	0.0240409	0.0253227	0.0214742	0.0210282	0.0196937	0.0170851	0.0219835	0.0221935	0.0173677	0.0223539	0.0227833
Russula	0.00401301	0	0	0.00123881	0.000530186	0.000703746	0.000564232	0.000387951	0.00147607	0.00172971	0.00123062	0.00165785	0.0240997	0.0521252	0.035897	0.0218098
Saitozyma	0	0.000126524	0.00019926	0.000880597	0.0464489	0.0449489	0.042024	0.0490644	0.0341085	0.0311764	0.0328985	0.030568	0.0461116	0.0241868	0.0407193	0.043951
Solicoccozyma	0	0.00247424	0.00296043	0.00119403	0.0189714	0.0190692	0.0171527	0.0175719	0.0159415	0.0136501	0.0145623	0.0156474	0.015431	0.0121596	0.0155261	0.0171082
Trichoderma	0	0.0306328	0.0301309	0.00861194	0.00396487	0.00410897	0.00383678	0.00394797	0.00463257	0.00398041	0.00344573	0.00415597	0.00308621	0.00348678	0.00423643	0.00358319
5.The top 10 bacterial genera in terms of abundance under different forest types.
Table S5
Taxon	CK1	CK2	CK3	CK4	PSV1	PSV2	PSV3	PSV4	QMF1	QMF2	QMF3	QMF4	LGK1	LGK2	LGK3	LGK4
Bradyrhizobium	0.0147695	0.0132419	0.0152317	0.0183636	0.00764035	0.0161088	0.0123108	0.00865949	0.00801707	0.00873921	0.017835	0.0100604	0.0065855	0.00921067	0.00749712	0.0072328
Candidatus_Solibacter	0.0204973	0.0208062	0.0220236	0.0130674	0.0104486	0.0138881	0.0158362	0.00730935	0.0101991	0.0211002	0.0166496	0.0196533	0.0118717	0.0130449	0.0121107	0.0107354
Candidatus_Udaeobacter	0.0599402	0.0238765	0.0951109	0.061344	0.0644117	0.0387157	0.0544275	0.0396505	0.0532747	0.0887075	0.0668139	0.0859552	0.0148263	0.0223412	0.0191753	0.017793
Escherichia_Shigella	0.000900349	0.000205832	0.0022473	0.00021449	0.00382017	0.000673474	0.000980337	0.00678171	0.00389539	0.000144152	0.000179607	0	0	0	0.000102982	0.000507872
Haliangium	0.0156124	0.0127273	0.00858969	0.0128529	0.0058947	0.0129598	0.0105386	0.00904746	0.0096819	0.0107033	0.0127701	0.0110821	0.0274811	0.0232194	0.0240361	0.029299
Nitrospira	0.00877361	0.00768439	0.00626748	0.00744114	0.0110304	0.0155445	0.0170805	0.0136721	0.0158725	0.0143792	0.0129856	0.0132292	0.0168375	0.01825	0.0168685	0.0144131
P3OB_42	0.0121643	0.0115952	0.00619257	0.0133644	0.0140916	0.0344746	0.0350847	0.0279183	0.0334907	0.0242355	0.0274799	0.0261294	0.00565997	0.00494806	0.00593178	0.00513126
RB41	0.0163787	0.0163122	0.00804035	0.0125559	0.0113846	0.0220972	0.0216805	0.0204383	0.0164059	0.0126313	0.0138477	0.0126405	0.034476	0.0243761	0.0379387	0.0288962
Bacillus	0.014578	0.012247	0.00908909	0.0142058	0.0191336	0.0254257	0.0201845	0.0209629	0.00961725	0.00666703	0.00614257	0.00860591	0.00318769	0.00422287	0.00622137	0.011127
unclassified_Acidobacteriales	0.0228152	0.0287993	0.0159059	0.0234454	0.00736206	0.0114673	0.0108214	0.00707657	0.010781	0.0191182	0.0209422	0.0161382	0.00411149	0.00220628	0.00251277	0.00345003
6.Fungal function prediction
Table S6
trophic	CK1	CK2	CK3	CK4	PSV1	PSV2	PSV3	PSV4	QMF1	QMF2	QMF3	QMF4	LGK1	LGK2	LGK3	LGK4
Saprotroph	0.623674	0.484269	0.467264	0.789855	0.683912	0.70358	0.676851	0.677197	0.65535	0.639505	0.652206	0.660757	0.556264	0.406025	0.480948	0.556807
Symbiotroph	0.197113	0.379652	0.393972	0.0857776	0.0992588	0.105884	0.0917974	0.10814	0.119829	0.125153	0.113414	0.129285	0.25894	0.43094	0.34422	0.284545
Pathotroph	0.179213	0.136079	0.138764	0.124368	0.216829	0.190536	0.231351	0.214664	0.224822	0.235342	0.23438	0.209959	0.184796	0.163035	0.174832	0.158649
7.Bacterial function analysis
Table S7-1
Class1	QMF1	QMF2	QMF3	QMF4	LGK1	LGK2	LGK3	LGK4	PSV1	PSV2	PSV3	PSV4	CK1	CK2	CK3	CK4
Metabolism	0.795391	0.794016	0.79213	0.794326	0.798008	0.798127	0.79969	0.799197	0.786839	0.795051	0.796234	0.795081	0.792152	0.791228	0.787204	0.789911
Genetic Information Processing	0.0724563	0.0713141	0.0694564	0.0711496	0.0718189	0.0711818	0.0722416	0.0718969	0.0690103	0.0710197	0.0720028	0.0723381	0.0678752	0.0674096	0.0661206	0.065915
Environmental Information Processing	0.0571449	0.0577552	0.059188	0.0576664	0.0565212	0.0569454	0.0554562	0.0558853	0.0681551	0.0581141	0.0573057	0.0582009	0.0596691	0.06062	0.0653684	0.0616204
Cellular Processes	0.0332974	0.0342229	0.0359211	0.0341917	0.0316455	0.0316324	0.0308108	0.0310803	0.030858	0.0341976	0.0330616	0.0329897	0.0360056	0.0372427	0.0354746	0.0375942
Human Diseases	0.0276245	0.028315	0.0288851	0.0282263	0.0276829	0.0276773	0.0274681	0.0274738	0.0310315	0.0275772	0.0273061	0.0273168	0.0295695	0.0289325	0.0311042	0.0301473
Organismal Systems	0.0140855	0.0143766	0.0144198	0.0144396	0.0143235	0.0144358	0.0143332	0.0144664	0.0141056	0.0140402	0.0140895	0.014074	0.0147291	0.014567	0.0147282	0.0148121
Table S7-2
Class2	QMF1	QMF2	QMF3	QMF4	LGK1	LGK2	LGK3	LGK4	PSV1	PSV2	PSV3	PSV4	CK1	CK2	CK3	CK4
Global and overview maps	0.427872	0.427043	0.424212	0.426989	0.42695	0.426455	0.428334	0.427448	0.421559	0.4263	0.427915	0.426964	0.422259	0.420958	0.419556	0.42
Carbohydrate metabolism	0.0873072	0.0871064	0.0868946	0.0871901	0.0884913	0.0889012	0.0887557	0.0887924	0.092581	0.0875951	0.0879133	0.0882964	0.0873542	0.0874729	0.0896511	0.0875156
Amino acid metabolism	0.0741682	0.0740459	0.0746994	0.0741671	0.0757028	0.0757298	0.0754944	0.0757284	0.0690991	0.0748723	0.0744857	0.0744635	0.0755252	0.0758626	0.0724034	0.0756152
Energy metabolism	0.0447175	0.044446	0.0444833	0.0444597	0.0446559	0.0446641	0.0447082	0.0445839	0.0437191	0.0448304	0.0447608	0.0444944	0.0440285	0.0441887	0.0436215	0.0438636
Metabolism of cofactors and vitamins	0.0419575	0.041848	0.0412503	0.0417472	0.0413845	0.0413924	0.0416033	0.0414662	0.0420056	0.041395	0.0417691	0.0417017	0.0407802	0.0406072	0.0409427	0.0404485
Membrane transport	0.0316779	0.0320469	0.0336357	0.0319417	0.0311512	0.0316846	0.0304759	0.0307516	0.0395871	0.0333112	0.0323191	0.033137	0.0337507	0.0347502	0.0380297	0.0355579
Nucleotide metabolism	0.0308372	0.0303024	0.0297287	0.0302587	0.0308414	0.0306098	0.0309236	0.0308225	0.0314189	0.0303518	0.0306299	0.031238	0.0293961	0.0292229	0.0294969	0.0288154
Translation	0.0313878	0.0306231	0.0298717	0.0305259	0.0308277	0.0304827	0.0310597	0.0308131	0.0286038	0.0308514	0.0311357	0.0312818	0.0287978	0.0288146	0.0274673	0.0279079
Signal transduction	0.0251012	0.0253504	0.0252048	0.0253684	0.025015	0.0249086	0.0246222	0.024778	0.0282349	0.0244437	0.0246235	0.0246983	0.0255842	0.0255363	0.0270199	0.0257398
Replication and repair	0.0247343	0.0245161	0.0238285	0.0245058	0.0248459	0.0246023	0.0249688	0.0249259	0.0241921	0.0242182	0.024668	0.0248441	0.0237568	0.0233385	0.0232996	0.022986
Table S7-3
Class3	QMF1	QMF2	QMF3	QMF4	LGK1	LGK2	LGK3	LGK4	PSV1	PSV2	PSV3	PSV4	CK1	CK2	CK3	CK4
Metabolic pathways	0.165365	0.164566	0.162895	0.164505	0.164605	0.164094	0.165103	0.164685	0.16439	0.163854	0.164737	0.164889	0.162007	0.161251	0.161451	0.1611
Biosynthesis of secondary metabolites	0.0782424	0.0779789	0.0767136	0.0779349	0.0779591	0.0776385	0.0783486	0.078125	0.0770898	0.077375	0.0781624	0.0778944	0.0758778	0.0754443	0.0754195	0.0749419
Biosynthesis of antibiotics	0.0580129	0.0576993	0.056997	0.057681	0.0580916	0.0579946	0.058456	0.0582521	0.0558983	0.0577306	0.0581562	0.0579685	0.0565836	0.0564642	0.0554556	0.0559703
Microbial metabolism in diverse environments	0.0446122	0.0451526	0.0459332	0.04524	0.0449487	0.0454244	0.044896	0.0450445	0.0459658	0.0453021	0.0449463	0.0446947	0.0467679	0.0467072	0.0475684	0.0473856
Biosynthesis of amino acids	0.0343903	0.0341295	0.0336318	0.0340617	0.0338097	0.0336257	0.0339653	0.0337959	0.0333217	0.0341192	0.0343848	0.0345426	0.0329952	0.0329225	0.0325314	0.0324818
Carbon metabolism	0.0280789	0.0281387	0.0281971	0.0281336	0.02847	0.0285215	0.0284994	0.0284772	0.027543	0.0283595	0.0282579	0.0281498	0.0282393	0.028282	0.0279205	0.0281557
ABC transporters	0.0240502	0.0245734	0.0263228	0.0244993	0.0238142	0.0244037	0.02325	0.0235196	0.0292111	0.0260553	0.0249451	0.0256323	0.0265956	0.0277286	0.0295429	0.0284191
Two-component system	0.0206964	0.0207537	0.0208336	0.020762	0.020584	0.0204122	0.0201048	0.0202581	0.0237842	0.0202035	0.0201551	0.0203001	0.0211072	0.0213002	0.0225291	0.0213397
Ribosome	0.0204284	0.0199494	0.0194112	0.0198803	0.0200156	0.0197809	0.0201742	0.0200208	0.0185928	0.0200506	0.0202704	0.0203874	0.0187482	0.0187307	0.0178463	0.0181233
Purine metabolism	0.0176403	0.0174553	0.0171787	0.0174255	0.0175969	0.0174939	0.0176278	0.0175936	0.0179482	0.0174107	0.0175572	0.0178333	0.017025	0.0169716	0.0171216	0.0167633
8.The elemental content of soil at the MFCG rhizosphere under different forest types(ng/kg).
Table S8
No.	S	Cu	Zn	B	Fe	Mo	Cl	Mn	Ca	Mg	Pb	Cr	Cd	As	Hg
S1	2625.04	15.512	18.017	234.002	21029.2	0.417	6700.44	687.924	9322.03	710.149	19.53	44.1743	0.0749	0.796	0.0278
S2	4145.8	14.371	18.95	369.731	22540.1	0.649	1.1496e+06	280.696	11094.9	740.986	13.003	47.4867	0.0515	1.353	0.0199
S3	4414.54	11.778	14.717	399.576	19480.1	0.484	71276.4	263.73	16703.4	786.048	18.685	34.3375	0.0623	1.399	0.022
S4	3758.73	10.944	13.766	390.086	18309.7	0.398	1.21878e+06	314.548	9887.72	561.824	23.045	34.5112	0.0825	1.342	0.0284
S5	4983.58	16.252	21.063	846.568	25140.5	0.529	318710	236.419	24191.9	1907.86	12.647	53.738	0.0531	1.386	0.0238
S6	5849.22	15.282	19.179	605.474	25455.7	0.651	562687	569.05	12278.1	1186.75	17.446	55.0588	0.0942	1.247	0.0392
S7	4495.87	15.617	17.293	644.441	21750	0.475	619693	457.243	23818.2	1398.55	13.91	44.1419	0.0524	1.316	0.027
S8	5219.19	17.447	20.095	898.171	21550.7	0.496	595963	482.879	29463.8	1865.32	17.293	96.6668	0.0886	1.096	0.0477
S9	4345.74	18.022	23.191	1326.38	31337.6	0.72	909762	604.972	11545	1033.73	8.19	30.5976	0.0359	1.072	0.0151
S10	6208.53	18.871	27.166	1213.78	34294	0.84	677706	501.809	14542.9	1141.26	7.4	39.8248	0.0455	1.147	0.0304
S11	5201.11	15.612	18.345	989.61	25372.2	0.883	737588	572.671	15676.7	1237.12	8.569	32.4049	0.0363	0.905	0.0238
S12	7595.87	19.763	27.775	1103.52	36020.3	0.924	997940	472.239	16705.7	1402.59	8.244	23.5182	0.0383	0.843	0.0196
CK1	4586.34	15.8123	23.7714	763.555	3046.2	0.0848844	621217	446.84	15062.2	1368.71	14.6741	45.0151	0.00690919	1.41399	0.05217
CK2	4400.26	16.2794	23.9483	813.076	2624.26	0.0738272	545252	537.526	14363.5	1251.87	14.1567	44.349	0.00802469	1.46988	0.0530864
CK3	5034.89	17.016	24.2805	863.404	2353.31	0.071368	428840	478.363	14745	1553.11	14.1375	44.1153	0.00876201	1.30045	0.0452233
9.The determination results of organic matter, available nitrogen, available phosphorus, and available potassium in the MFCG rhizosphere soil under different forest types.
Table S9
No.	organic matter	available N (mg/kg)	available P (mg/kg)	available K (mg/kg)
	(g/kg)
S1	51.659	230.67	11.242	225.848
S2	49.181	239.335	13.923	244.87
S3	56.581	248.564	12.304	210.999
S4	54.081	240.02	12.018	218.492
S5	59.561	324.97	15.253	282.59
S6	55.638	367.889	14.956	233.428
S7	64.096	364.022	15.803	229.747
S8	61.707	387.458	15.742	251.764
S9	91.143	347.764	17.269	267.349
S10	86.304	360.408	16.416	255.655
S11	98.424	321.742	17.679	221.492
S12	90.16	331.955	17.089	289.53
CK1	114.846	432.566	24.895	302.445
CK2	95.954	402.199	25.201	291.513
CK3	104.808	395.666	24.94	310.727
CK4	105.033	398.116	24.793	282.957
10.Bionic Biofertilizer Formula
Table S10
Bionic Biofertilizer	Medium dose（g/m2)	Low dose（g/m2)	High dose（g/m2)
Soybean cake	30	15	60
Peanut cake	10	5	20
Cottonseed cake	30	15	60
Canola cake	30	15	60
Bone meal	100	50	200
Wheat bran	50	25	100
NH₄HCO₃	23	11.5	46
KH₂PO₄	20	10	40
K₂SO₄	45	22.5	90
MgSO4•7H2O	23	11.5	46
FeSO₄•7H2O	5.08	2.54	10.15
MnSO₄	0.92	0.46	1.83
CuSO₄•5H2O	0.88	0.44	1.77
ZnSO₄•7H2O	0.87	0.43	1.74
H3BO3	2.88	1.44	5.76
(NH4)2MoO4	0.31	0.16	0.63
Total	371.94	185.97	743.89
